# Supplementary material for: 3D printable biomimetic rod with superior buckling resistance designed by machine learning
Source: Sci Rep. 2020 Nov 26;10:20716. doi: 10.1038/s41598-020-77935-w (PMC7692558; doi:10.1038/s41598-020-77935-w)
Supplement: Supplementary file 2 — Supplementary Information 2. [file 41598_2020_77935_MOESM2_ESM.xlsx]

## Sheet: Sheet1
Fingerprints	Buckling	Optimal fingerprints
1 (0,0)	1.6587
2 (0,0)	1.9767
3 (0,0)	1.7468
4 (0,0)	1.9884
5 (0,0)	2.4991
6 (0,0)	1.7132
7 (0,0)	1.6727
1 (0,0), 8 (0,0)	1.5233
1 (0,0), 11 (0,0)	1.5013	1 (0,0), 11 (0,0)
1 (0,0), 13 (0,0)	1.52
1 (0,0), 9 (0,0)	1.5386
1 (0,0), 12 (0,0)	1.4803	1 (0,0), 12 (0,0)
1 (0,0), 10 (0,0)	1.5129
4 (0,0), 8 (0,0)	1.8148
4 (0,0), 11 (0,0)	1.8003
4 (0,0), 13 (0,0)	1.8111
4 (0,0), 9 (0,0)	1.7688
4 (0,0), 12 (0,0)	1.537
4 (0,0), 10 (0,0)	1.839
2 (0,0), 8 (0,0)	1.798
2 (0,0), 11 (0,0)	1.7479
2 (0,0), 13 (0,0)	1.7969
2 (0,0), 9 (0,0)	1.778
2 (0,0), 12 (0,0)	1.7717
2 (0,0), 10 (0,0)	1.8284
6 (0,0), 8 (0,0)	1.5558
6 (0,0), 11 (0,0)	1.534
6 (0,0), 13 (0,0)	1.5525
6 (0,0), 9 (0,0)	1.5327
6 (0,0), 12 (0,0)	1.5395
6 (0,0), 10 (0,0)	1.5497
3 (0,0), 8 (0,0)	1.5503
3 (0,0), 11 (0,0)	1.5284
3 (0,0), 13 (0,0)	1.5469
3 (0,0), 9 (0,0)	1.5657
3 (0,0), 12 (0,0)	1.509	3 (0,0), 12 (0,0)
3 (0,0), 10 (0,0)	1.5397
5 (0,0), 8 (0,0)	2.534
5 (0,0), 11 (0,0)	2.4983
5 (0,0), 13 (0,0)	2.53
5 (0,0), 9 (0,0)	2.5228
5 (0,0), 12 (0,0)	2.5007
5 (0,0), 10 (0,0)	2.5205
7 (0,0), 8 (0,0)	1.517
7 (0,0), 11 (0,0)	1.6043
7 (0,0), 13 (0,0)	1.5137
7 (0,0), 9 (0,0)	1.5115
7 (0,0), 12 (0,0)	1.6137
7 (0,0), 10 (0,0)	1.5085	7 (0,0), 10 (0,0)
1 (0,0), 14 (0,0)	1.6783
1 (0,0), 14 (-0.23333,0.25)	1.6777
1 (0,0), 14 (-0.76667,0.31667)	1.6745
1 (0,0), 14 (-0.21667,0.86667)	1.674
1 (0,0), 14 (-0.1,0.41667)	1.6773
1 (0,0), 14 (0.2,0.81667), 14 (0.6,0.25)	1.6731
1 (0,0), 14 (0.15,0.31667), 14 (0.3,0.68333), 14 (0.48333,0.35), 14 (0.8,0.28333)	1.6692
1 (0,0), 14 (-0.38333,0.43333), 14 (0.4,0.56667), 14 (0.18333,-0.18333), 14 (0.58333,-0.15), 14 (0.26667,-0.48333), 14 (0.15,-0.83333)	1.6683
1 (0,0), 14 (-0.23333,0.83333), 14 (0.25,0.15), 14 (0.75,-0.3), 14 (-0.11667,-0.38333), 14 (-0.33333,-0.1), 14 (-0.75,-0.2), 14 (-0.6,-0.53333), 14 (-0.36667,-0.66667)	1.6645
1 (0,0), 14 (-0.083333,0.83333), 14 (-0.41667,0.13333), 14 (-0.45,0.68333), 14 (-0.033333,0.86667), 14 (0.31667,0.53333), 14 (0.76667,0.083333), 14 (0.76667,-0.36667), 14 (0.3,-0.23333), 14 (0.26667,-0.71667), 14 (-0.23333,-0.73333), 14 (-0.26667,-0.23333), 14 (-0.78333,-0.15), 14 (-0.68333,-0.48333)	1.6585
1 (0,0), 14 (-0.13333,0.1)	1.6782
1 (0,0), 14 (-0.88333,0.13333)	1.674
1 (0,0), 14 (-0.11667,0.9)	1.6738
1 (0,0), 14 (-0.35,0.63333)	1.6755
1 (0,0), 14 (-0.31667,0.1)	1.6777
1 (0,0), 14 (0.1,0.88333)	1.674
1 (0,0), 14 (0.36667,0.76667)	1.6744
1 (0,0), 14 (0.73333,0.28333)	1.675
1 (0,0), 14 (0.38333,0.23333)	1.6773
1 (0,0), 14 (0.46667,0.1)	1.6771
1 (0,0), 14 (0.16667,0.78333), 14 (0.2,0.41667), 14 (0.5,0.4), 14 (0.55,0.13333), 14 (0.65,0.53333)	1.6665
1 (0,0), 14 (0.083333,0.1), 14 (0.25,0.1), 14 (0.46667,0.1), 14 (0.7,0.11667), 14 (0.2,0.35), 14 (0.43333,0.4), 14 (0.66667,0.51667), 14 (0.21667,0.66667), 14 (0.46667,0.76667), 14 (0.15,0.88333)	1.657
1 (0,0), 14 (0.23333,0.68333), 14 (0.38333,0.35), 14 (0.86667,0.15)	1.6711
1 (0,0), 14 (0.05,0.05), 14 (0.26667,0.16667), 14 (0.16667,0.43333)	1.6762
1 (0,0), 14 (0.05,0.95), 14 (0.41667,0.78333), 14 (0.51667,0.35), 14 (0.93333,0.066667)	1.666
1 (0,0), 14 (0.05,-0.05)	1.6783
1 (0,0), 14 (0.93333,-0.05)	1.6736
1 (0,0), 14 (0.31667,-0.45)	1.6767
1 (0,0), 14 (0.066667,-0.3)	1.6778
1 (0,0), 14 (0.58333,-0.36667)	1.6757
1 (0,0), 14 (0.1,-0.65), 14 (0.36667,-0.15), 14 (0.53333,-0.46667)	1.6727
1 (0,0), 14 (0.1,-0.28333), 14 (0.23333,-0.75), 14 (0.61667,-0.45), 14 (0.81667,-0.11667)	1.669
1 (0,0), 14 (0.083333,-0.16667), 14 (0.45,-0.16667), 14 (0.31667,-0.31667), 14 (0.16667,-0.11667)	1.6735
1 (0,0), 14 (0.38333,-0.11667), 14 (0.31667,-0.41667), 14 (0.31667,-0.65), 14 (0.65,-0.48333)	1.6694
1 (0,0), 14 (0.1,-0.13333), 14 (0.3,-0.066667), 14 (0.16667,-0.51667), 14 (0.21667,-0.71667), 14 (0.41667,-0.26667), 14 (0.58333,-0.53333), 14 (0.66667,-0.13333), 14 (0.78333,-0.33333)	1.6624
1 (0,0), 14 (-0.05,-0.05)	1.6783
1 (0,0), 14 (-0.68333,-0.3)	1.6753
1 (0,0), 14 (-0.3,-0.55)	1.6762
1 (0,0), 14 (-0.7,-0.46667)	1.6745
1 (0,0), 14 (-0.2,-0.76667)	1.6749
1 (0,0), 14 (-0.86667,-0.11667), 14 (-0.5,-0.28333), 14 (-0.15,-0.7)	1.6712
1 (0,0), 14 (-0.8,-0.21667), 14 (-0.58333,-0.15), 14 (-0.13333,-0.11667), 14 (-0.2,-0.33333), 14 (-0.8,-0.21667), 14 (-0.41667,-0.58333), 14 (-0.2,-0.81667)	1.6667
1 (0,0), 14 (-0.8333,-0.083333), 14 (-0.2,-0.33333), 14 (-0.58333,-0.56667), 14 (-0.15,-0.9)	1.6676
1 (0,0), 14 (-0.71667,-0.13333), 14 (-0.71667,-0.41667), 14 (-0.46667 ,-0.73333), 14 (-0.15,-0.56667), 14 (-0.23333,-0.21667)	1.6659
1 (0,0), 14 (-0.1,-0.16667), 14 (-0.35,-0.083333), 14 (-0.11667,-0.46667), 14 (-0.26667,-0.43333), 14 (-0.4,-0.28333), 14 (-0.38333,-0.55), 14 (-0.21667,-0.78333), 14 (-0.58333,-0.53333), 14 (-0.61667,-0.3), 14 (-0.76667,-0.31667), 14 (-0.6,-0.15), 14 (-0.8,-0.13333)	1.653
1 (0,0), 15 ((-0.17606,0.1932), (-0.26773,0.35197))	1.6731
1 (0,0), 15 ((-0.17606,0.6432), (-0.26773,0.80197)), 15 ((-0.57606,0.25986), (-0.66773,0.41863))	1.6455
1 (0,0), 15 ((0.15565,0.56498), (0.21835,0.73725))	1.6622
1 (0,0), 15 ((0.13926,0.25939), (0.29803,0.16773))	1.6742
1 (0,0), 15 ((-0.21561,0.28137), (-0.30727,0.44014)), 15 ((0.40106,0.34803), (0.30939,0.5068)), 15 ((-0.36561,-0.45197), (-0.45727,-0.2932)), 15 ((0.52606,-0.40986), (0.61773,-0.56863)), 15 ((0.34273,-0.55986), (0.43439,-0.71863)), 15 ((0.17606,-0.65986), (0.26773,-0.81863))	1.6084
